# Supplementary material for: The Supplementation of Bee Bread Methanolic Extract to Egg Yolk or Soybean Lecithin Extenders Can Improve the Quality of Cryopreserved Ram Semen
Source: Cells. 2022 Oct 27;11(21):3403. doi: 10.3390/cells11213403 (PMC9658608; doi:10.3390/cells11213403)
Supplement: Supplementary file 1 [file cells-11-03403-s001.zip]

Archive with 1 entries (1 files):
- cells-1978075-supplementary.pdf
